# Supplementary material for: Loss of KDM6A confers drug resistance in acute myeloid leukemia
Source: Leukemia. 2019 Jun 14;34(1):50–62. doi: 10.1038/s41375-019-0497-6 (PMC7214274; doi:10.1038/s41375-019-0497-6)
Supplement: Supplementary file 1 — Supplementary Table 1 [file 41375_2019_497_MOESM1_ESM.xlsx]

## Sheet: Sheet1
Cell line name	Cell Type	Gender	KDM6A exon deletion
AP-1060	AML	male	-
Eol-1	AML	male	-
F-36P	AML	male	-
FKH-1	AML	male	-
GF-D8	AML	male	-
Hek293T	embryonic kidney	female	n.a.
HL-60	AML	female	del exon 5-6
HNT-34	AML	female	-
HT-93	AML	male	-
K562	CML in blast crisis	female	-
Kasumi-1	AML	male	-
Kasumi-3	AML	male	-
KG-1a	AML	male	-
M-07e	acute megakaryoblastic leukemia	female	-
ME-1	AML	male	-
MEGAL	acute megakaryoblastic leukemia	n.s.	-
MKPL-1	acute megakaryoblastic leukemia	male	-
MONO-MAC-1 (MM-1)	acute monocytic leukemia	male	-
MONO-MAC-6 (MM-6)	acute monocytic leukemia	male	del exon 3-10
Molm-13	AML	male	-
Molm14 (sister Molm-13)	AML	male	-
Molm16	AML	female	-
MUTZ-2	AML	male	-
MUTZ-3	acute myelomonocytic leukemia	male	-
MV4-11	acute monocytic leukemia	male	-
NB-4	acute promyelocytic leukemia	female	n.a.
OCI-AML1	AML	female	-
OCI-AML3	AML	male	del exon 3-4
OCI-AML4	AML	female	-
OCI-AML5	AML	male	-
OCI-AML6	sAML	female	-
OCI-M1	AML	n.s.	-
PLB-985 (derivate of HL-60)	AML	female	-
SKM-1	AML	male	-
SKNO-1	AML	male	-
TF-1	erythroleukemia	male	-
THP-1	acute monocytic leukemia	male	del exon 1-16
U-937	histiocytic lymphoma	male	-
UCSD-AML1	AML	female	-
UOC-M1	AML	male	-
UT-7	AML	male	-
YNH-1	AML	male	-
n.a., not analyzed; n.s., not specified.
