# Supplementary material for: Loss of KDM6A confers drug resistance in acute myeloid leukemia
Source: Leukemia. 2019 Jun 14;34(1):50–62. doi: 10.1038/s41375-019-0497-6 (PMC7214274; doi:10.1038/s41375-019-0497-6)
Supplement: Supplementary file 2 — Supplementary Table 2 [file 41375_2019_497_MOESM2_ESM.xlsx]

## Sheet: Tabelle1
UPN	Age at Diagnosis	Sex	KDM6A mutation	Karyotype at Diagnosis	Karyotype at Relapse	Time to Relapse	Induction Therapy
01	57	Female	-	Normal	Normal	468	TAD9 HAM
02	76	Male	-	Normal	Normal	176	S-HAM
03	38	Female	-	47,XX,+8[15]//46,XX[2]	47,XX,+8[6]/47,sl,t(2;13)(p21;p11)[2]/47,sl,t(1;13)(p36;q?3),t(1;20)(q21;?q13),t(1;8)(q21;q22),t(3;4)(q2?8;q3?4),t(3;5)(q1?;q3?5),t(5;9)(q31;p22),t(6;13)(q2?;q?3),t(9;15)(q3?4;q1?5)[cp8]//46,XX[2]	137	S-HAM
04	80	Male	-	46,XY,t(2;14)(q1?;q3?2),del(16)(q1?3q22)[8].ish der(2)t(2;14)(q1?;q3?2)(ALK+,IGH+), del(16)(q1?3q22)(CBFB-,MAF+)/46,XY [1]	N/A	392	S-HAM
05	62	Male	-	Normal	Normal	680	S-Ham TAD
06	33	Female	-	N/A	N/A	728	N/A
07	44	Male	-	47,XY,+21[16]/46,XY[6]	46,XY,i(7)(q10),der(9)(p?),del(9)(p1?)[9]	860	TAD HAM
08	71	Male	-	Normal	46,XY,t(1;22)(p13;q11),der(5)t(5;19)(q12;?),der(15)t(5;15)(q?;q?),der(19)t(15;19)(q?:q?)[5]/46,XY,t(11;13)(p1?;q1?)[3]/46,XY[1]	209	S-HAM
09	68	Female	-	47,XX,+8 [25]	N/A	245	TAD-HAM
202	56	Female	L1375Qfs*10	Normal	Normal	2294	S-HAM
393	43	Female	E1325X	N/A	46,XX,ins(10;11)(p12;q23q23)[13]/46,XX[6]	1373	AD HAM
432	32	Female	N634Tfs*57	Normal	Normal	250	S-HAM
CN-017	80	Female	V1113Sfs*38	Normal	Normal	1203	TAD TAD
CN-025	66	Female	L1103R	Normal	N/A; -X, +8, +20	122	TAD
N/A, not available; S, sequential; T, 6-Thioguanine. Data for patients CN-017 and CN-025 originate from Greif et al. 2018.
